# Supplementary material for: The potential value of LC-MS non-targeted metabonomics in the diagnosis of follicular thyroid carcinoma
Source: Front Oncol. 2022 Dec 22;12:1076548. doi: 10.3389/fonc.2022.1076548 (PMC9814718; doi:10.3389/fonc.2022.1076548)
Supplement: Supplementary file 1 [file DataSheet_1.zip]

Archive with 3 entries (3 files):
- supplementary files/General information about the follicular thyroid carcinoma.xlsx
- supplementary files/General information about the follicular thyroid nodules.xlsx
- supplementary files/Principal component analysis (Supplementary Data).png
