# Supplementary material for: The potential value of LC-MS non-targeted metabonomics in the diagnosis of follicular thyroid carcinoma
Source: Front Oncol. 2022 Dec 22;12:1076548. doi: 10.3389/fonc.2022.1076548 (PMC9814718; doi:10.3389/fonc.2022.1076548)
Supplement: Supplementary file 1 [file DataSheet_1.zip › supplementary files/General information about the follicular thyroid carcinoma.xlsx]

## Sheet: Sheet1
No.	Medical Record Number	pathological diagnosis	Age(years)	Gender	race
1	S1902882-B	follicular thyroid carcinoma	68	female	ethnic Han
2	S1902515-P	follicular thyroid carcinoma	56	male	ethnic Han
3	S1820795-E	follicular thyroid carcinoma	56	female	ethnic Han
4	S1813518-B	follicular thyroid carcinoma	55	female	ethnic Han
5	S1812970-E	follicular thyroid carcinoma	60	female	ethnic Han
6	S1810873-D	follicular thyroid carcinoma	55	female	ethnic Han
7	S1810453-D	follicular thyroid carcinoma	69	female	ethnic Han
8	S1807507-B	follicular thyroid carcinoma	46	female	ethnic Han
9	S1807212-H	follicular thyroid carcinoma	56	female	ethnic Han
10	S1806849-C	follicular thyroid carcinoma	45	female	ethnic Han
11	S1805450-F	follicular thyroid carcinoma	50	male	ethnic Han
12	S1802570-C	follicular thyroid carcinoma	55	female	ethnic Han
13	S1801239-D	follicular thyroid carcinoma	42	female	ethnic Han
14	S1801221-D	follicular thyroid carcinoma	37	female	ethnic Han
15	S1800208-D	follicular thyroid carcinoma	54	male	ethnic Han
