# Supplementary material for: The potential value of LC-MS non-targeted metabonomics in the diagnosis of follicular thyroid carcinoma
Source: Front Oncol. 2022 Dec 22;12:1076548. doi: 10.3389/fonc.2022.1076548 (PMC9814718; doi:10.3389/fonc.2022.1076548)
Supplement: Supplementary file 1 [file DataSheet_1.zip › supplementary files/General information about the follicular thyroid nodules.xlsx]

## Sheet: Sheet1
No.	Medical Record Number	pathological diagnosis	Age(years)	Gender	race
1	S2000713-B	follicular thyroid nodules	20	female	ethnic Han
2	S2001664-E	follicular thyroid nodules	40	female	ethnic Han
3	S2004152-A	follicular thyroid nodules	49	female	ethnic Han
4	S2006026-B	follicular thyroid nodules	48	female	ethnic Han
5	S2006145-F	follicular thyroid nodules	29	female	ethnic Han
6	S2009573-A	follicular thyroid nodules	38	female	ethnic Han
7	S2010891-D	follicular thyroid nodules	18	female	ethnic Han
8	S2006605-F	follicular thyroid nodules	31	female	ethnic Han
9	S2012622-H	follicular thyroid nodules	67	female	ethnic Han
10	S2012898-A	follicular thyroid nodules	34	female	ethnic Han
11	S2015528-B	follicular thyroid nodules	31	female	ethnic Han
12	S2015725-C	follicular thyroid nodules	30	female	ethnic Han
13	S2017313-A	follicular thyroid nodules	52	female	ethnic Han
14	S2017322-B	follicular thyroid nodules	33	female	ethnic Han
15	S2018398-F	follicular thyroid nodules	52	female	ethnic Han
